# Supplementary material for: Development and evaluation of large-language models (LLMs) for oncology: A scoping review
Source: PLOS Digit Health. 2025 Aug 7;4(8):e0000980. doi: 10.1371/journal.pdig.0000980 (PMC12331086; doi:10.1371/journal.pdig.0000980)
Supplement: S1 Data — (XLSX) [file pdig.0000980.s001.xlsx]

## Sheet: Search Details
	Table S1: Search criteria used in our study
	Database	Search Strategy
	ACM	[[All: chatbot*] OR [All: chatgpt] OR [All: llm*] OR [All: large language model] OR [All: gpt]] AND [[All: neoplasms] OR [All: cancer*] OR [All: tumo?r] OR [All: medical oncology] OR [All: integrative oncology] OR [All: oncology nursing] OR [All: oncolog*] OR [All: genetic counseling]] AND [E-Publication Date: (01/01/1908 TO 21/01/2024)]
	Embase	((chatbot* or chatGPT or LLM* or large language model or GPT) and (Neoplasms or cancer* or tumo?r or Medical Oncology or Integrative Oncology or Oncology Nursing or oncolog* or genetic counseling)).mp.
	Engineering Village	(((chatbot* OR chatGPT OR LLM* OR large language model OR GPT) WN ALL) AND ((Neoplasms OR cancer* OR tumo?r OR Medical Oncology OR Integrative Oncology OR Oncology Nursing OR oncolog* OR genetic counseling) WN ALL)) Filters applied: 1982-2024
	IEEE Xplore	((("All Metadata":chatbot) OR ("All Metadata":chatGPT) OR ("All Metadata":GPT) OR OR ("All Metadata":LLM*) ("All Metadata":large language model)) AND (("All Metadata":neoplasms) OR ("All Metadata":cancer) OR ("All Metadata":tumor) OR ("All Metadata":tumour) OR ("All Metadata":medical oncology) OR ("All Metadata":integrative oncology) OR ("All Metadata":oncolog*) OR ("All Metadata": Oncology Nursi…
	Medline	(chatbot.mp.* OR chatGPT.mp. OR LLM*.mp. OR large language model.mp. OR GPT.mp.)AND (exp Neoplasms/ OR cancer*.mp. OR tumo?r.mp. OR exp Medical Oncology/ OR Integrative Oncology/ OR Oncology Nursing/ OR oncolog*.mp. OR genetic counseling/)
	Scopus	( chatbot* OR chatgpt OR llm* OR large AND language AND model OR gpt ) AND ( neoplasms OR cancer* OR tumo?r OR medical AND oncology OR integrative AND oncology OR oncology AND nursing OR oncolog* OR genetic AND counseling )
	SPIE	(chatbot* OR chatGPT OR LLM* OR large language model OR GPT) AND (Neoplasms OR cancer* OR tumo?r OR Medical Oncology OR Integrative Oncology OR Oncology Nursing OR oncolog* OR genetic counseling)
	Web of Science	(ALL=(chatbot* OR chatGPT OR LLM* OR large language model OR GPT)) AND ALL=(Neoplasms OR cancer* OR tumo?r OR Medical Oncology OR Integrative Oncology OR Oncology Nursing OR oncolog* OR genetic counseling)

## Sheet: Data Charted
Table S2: Data Charted
General Information					Pertinent to the first question + secondary 1					Pertinent to the second question	Pertinent to the third question				Pertinent to the fourth question						Pertinent to the fifth question	Pertinent to the sixth question	Pertinent to the seventh question	Secondary 2	Secondary 3
Title	Study ID	Country of the Corresponding Author	Year of Publication	Venue of Publication	Summary of the application w.r.t the LLM	Recoded application	Cancer Type	Nature of application	Current: User of the Application	Phase of Cancer Care	Name and version of LLM evaluated or developed	Justification for choosing the LLM(s)	Number of parameters of the LLM(s) involved (either reported by the authors/revealed by Google search)	Type of LLM (either reported by the authors/revealed by Google search)	Sources of Data used in development and/or evaluation	Sources of Data used in development and/or evaluation -RECODED	Preprocessing of data	Demographics related to the dataset	Development and evaluation dataset size	Demographics/information of users/human evaluators	Techniques used to optimize LLMs (Does not include prompt-designing or if LLM is used for feature representation)	Evaluation Methodology (including metrics)	Limitation	Language supported by the application	Consideration of equity bias and socioeconomical differences in users
Automatic breast cancer cohort detection from social media for studying factors affecting patient-centered outcomes	Al-Garadi 2020	USA	2020	In proc. Artificial Intelligence in Medicine, 2020	Text mining from social media	Text/information mining	Breast Cancer	Evaluation	Healthcare providers/Researchers	Treatment and Survivorship	BERT	Promising performance of BERT over traditional models	340M	Encoder-only	Twitter based data using keywords and hashtags.	Social media	Filtering (training data only), exclusion due to duplication, retweets and length of total characters < 50, annotation	Not provided	training: 3,513; validation: 302; evaluation: 1,204 (units in tweets)	Not applicable	Not Applicable	Detailed in sheet 'Evaluation-Detailed Analysis'	Possible bias as the annotators benefited from implicit knowledge of the topic and additional contextual cues.	English	N/A
JUST-KM at SemEval-2023 Task 7: Multi-evidence Natural Language Inference using Role-based Double Roberta-Large	Alissa 2023	Jordan	2023	In proc. 17th International Workshop on Semantic Evaluation (SemEval-2023)	Natural language inference in clinical trial reports	Natural Language inference	Breast Cancer	Developmental	Healthcare providers/Researchers	Treatment	BERT, RoBERTa-base, RoBERTa-large, and Role-based Double Roberta-Large	Roberta outperformed BERT and is a popular choice	110M, 125M, and 355M resp.	Encoder-only (all)	Breast cancer Clinical Trial Reports (CTRs) were obtained from clinicaltrials.gov.	Public resource in medical data/research/information maintained/formed by experts	Concatenated evidence to form one text. Removed NaN values. Concatenated secondary and primary evidence. Annotation of sentences after summarization of CTRs into sections by experts.	Not applicable	training: 1700; Validation: 200; (units in sentences)	Not applicable	Hyperparameter Tuning	Detailed in sheet 'Evaluation-Detailed Analysis'	Relatively small training data size, Difficult to apply general augmentation, . It is fine- tuned on specific tasks, so having a small dataset might need to provide more examples to fine-tune the model effectively, generalizability uncertainity	English	N/A
Leveraging Large Language Models for Decision Support in Personalized Oncology	Benary 2023	Germany	2023	Jama Network Open	Generating recommendations related to treatment options for clinicians	Generating Recommendations	Lung Cancer and others	Evaluation	Healthcare providers/Patients	Treatment	ChatGPT3 (GPT 3.5), ChatGPT4 (GPT-4), Galactica (Galactica large), Perplexity.ai (GPT 3.5), and BioMed LM (GPT-2)	Potential role of LLMs in personalized oncology is not explored despite their usage in biomedical contexts	175B, 175B, 30B,175B, 2.7B resp.	Decoder-only, Decoder-only, Decoder-only, Unkown,Decoder-only resp.	Artificially created molecular profiles for fictional patients.	Synthetic patient profile	Designed and adapted a general natural language prompting template to prompt LLM	Age: 57 (median), Sex: Female, male = 3, unknown =4 (all fictional)	testing:10 patients	Not provided	Not Applicable	Detailed in sheet 'Evaluation-Detailed Analysis'	Relatively small sample size, synthetic test data, rapid development	English	N/A
Will I soon be out of my job? Quality and guideline conformity of ChatGPT therapy suggestions to patient inquiries with gynecologic symptoms in a palliative setting	Braun 2023	Germany	2023	Archives of Gynecology and Obstetrics	Generating recommendations based on patient inquiries	Generating Recommendations	Gynecologic Cancers	Evaluation	Healthcare providers/Patients	End of Life and Survivorship*	ChatGPT3.5(version dated March 23, 2023) queried on April 16, 2023	Recent surge in usage by female patients, high level of knowledge in gynecology testing scenarios	175B	Decoder-only	Artificially created short case vignettes for fictional patients. N =10 patients	Synthetic patient profile	Designed a prompt template based on a cased vignette	Age (34-85), All females (all fictional)	testing:10 patients	5 experts (gynaecologic oncology and palliative care) with more than 10 years of professional experience	Not Applicable	Detailed in sheet 'Evaluation-Detailed Analysis'	Reliance of study on fictional cases, uncertainity if applicable to clinical work, experts included not only palliative care experts but by gyanecologists in oncology surgery	English	N/A
Developing prompts from large language model for extracting clinical information from pathology and ultrasound reports in breast cancer.	Choi 2023	South Korea	2023	Radiation Oncology Journal	Information mining from clinical reports for clinicians	Text/information mining	Breast Cancer	Evaluation	Healthcare providers/Researchers	Diagnosis and Treatment	ChatGPT 3.5 (gpt-3.5-turbo)	Outstanding abilities in understanding and generating human language	175B	Decoder only	Collected data from surgical pathology and ultrasound reports of breast cancer patients who received postoperative radiotherapy (RT) from 2020 to 2022 at Seoul National University Hospital. N = 2,931 patients	Patient health record	Designed appropriate prompts to extract information from each type of the reports	All female	total: 2913, testing: 340 (units in patients)	One resident physician in radiation oncology	Not Applicable	Detailed in sheet 'Evaluation-Detailed Analysis'	Staging inconsistencies due to less alignment with the AJCC staging system, human error in manual methods as one expert was involved, cost misestimation from using minimum wage, and data extrapolation accuracy issues from a relatively small sample size	English	N/A
Conversational artificial intelligence (chatGPTTM) in the management of complex colorectal cancer patients: early experience	Choo 2023	South Korea	2023	ANZ Journal of Surgery	Generating recommendations related to management plan for clinicians	Generating Recommendations	Colorectal Cancer	Evaluation	Healthcare providers/Patients	End of Life and Survivorship*	ChatGPT 3.5	Demonstration of clinical insights and complex reasoning abilities	175B	Decoder only	Colorectal cancer cases at Korea University Anam Hospital. Stage IV (either new onset Stage IV, recurrent, or synchronous) cancers discussed at the cancer MDT tumour board were analysed for comparison with chatGPT’s recommendation. Thirty patients were identiﬁed as having colorectal cancers. N = 30 patients	Patient health record	Designed appropriate prompts to generate recommendations	Age: 66.4 (Mean), Sex: Female - 11; Male = 19	testing: 30 patients	Multidisciplinary team of experts	Not Applicable	Detailed in sheet 'Evaluation-Detailed Analysis'	Relatively small sample size, retrospective analysis	English	N/A
Feasibility and acceptability of ChatGPT generated radiology report summaries for cancer patients.	Chung 2023	USA	2023	Digital Health	Text summarization for patients from MRI reports	Text Summarization	Prostate Cancer	Evaluation	Healthcare providers/Patients	Non-specified/Several	ChatGPT (GPT-3.5 series)	Ability to simplify complex text and make it more accessible	175B	Decoder only	Five de-identified prostate MRI reports from patients chosen at random with prostate cancer performed at Cedars-Sinai Medical Center, Los Angeles, CA, USA from 2021 to 2022. N = 5 reports	Patient health record	Designed a prompt template	Not provided	testing: 50 patients	Radiation oncologists	Not Applicable	Detailed in sheet 'Evaluation-Detailed Analysis'	Relatively small sample size and a single institution study (limits generalizability). focused exclusively on prostate cancer MRI report (limits generalizability for other reports/diagnoses), the anonymous questionnaire may be subject to bias, discrepancies in ratings (challenges accuracy of findings)	English	N/A
Can ChatGPT, an Artificial Intelligence Language Model, Provide Accurate and High-quality Patient Information on Prostate Cancer?.	Coskun 2023	Turkey	2023	Urology	Answering queries for patients	Answering queries	Prostate Cancer	Evaluation	Patients	Non-specified/Several	ChatGPT version Jan9	Access to comprehensive information related to specific medical conditions	175B	Decoder only	Generated questions from information available on the EAUPI website about prostate cancer. N = 59 queries	Public resource in medical data/research/information maintained/formed by experts	Designed queries including questions and statements to generate responses	Not applicable	testing: 59 queries	Urologists	Not Applicable	Detailed in sheet 'Evaluation-Detailed Analysis'	Formulation of queries (may have impacted LLM performance), relying on a single reference for prompt generation, potential bias in evaluation process, chosen metrics might not capture all facets of evaluation, version of ChatGPT can affect performance	English	N/A
Evaluation of Oropharyngeal Cancer Information from Revolutionary Artificial Intelligence Chatbot	Davis 2023	USA	2023	The Laryngoscope	Answering queries for patients	Answering queries	Oropharyngeal Cancer	Evaluation	Patients	Non-specified/Several	ChatGPT 3.5	Ability to return highly refined responses meant to mimic human conversation, fairly specific and customized information based on prompts, allowing for the delivery of tailored, patient-specific clinical information while eliminating the confusion and potential misguidance of evaluating multiple generic sources.	175B	Decoder only	Generated questions about oropharyngeal cancer based on the National Comprehensive Cancer Network's (NCCN) patient guidelines on oropharyngeal cancer and modeled after the “Questions to ask your doctors” section of this guidline. N = 15 questions	Guidelines/Consensus Documents	Designed appropriate prompts to generate recommendations	Not applicable	testing: 15 questions	Fellowship-trained head and neck surgeons	Not Applicable	Detailed in sheet 'Evaluation-Detailed Analysis'	Relatively small sample size, results not generalizable to other LLM chatbots, lack of validated evaluation metrics (Likert scales). Subobtimal education level and potential to misinform clients	English	Mentioned in context of HPV-positive and HPV-negative oropharyngeal cancer patients
How ChatGPT performs in Oral Medicine: The case of oral potentially malignant disorders	Diniz-Freitas 2023	USA	2023	Oral Diseases	Answering queries for patients	Answering queries	Oral Cancer (OPMDs)	Evaluation	Healthcare providers/Patients	Non-specified/Several	ChatGPT (version 23 of March 2023)	Ability to generate quick and appropriate responses to the proposed questions and facilitate decision making based on recent research and guidelines, and summarizing available information and obviating the need for the interviewer to review the original sources	175B	Decoder only	Generated questions from information available based on statements on OPMDs with overwhelming positioning. N = 12 primary questions	Guidelines/Consensus Documents	Designed appropriate prompts to generate recommendations	Not applicable	testing: 12 primary questions	Not provided	Not Applicable	Detailed in sheet 'Evaluation-Detailed Analysis'	Discussed LLM limitations	English	N/A
Revolutionizing Breast Cancer Care: AI-Enhanced Diagnosis and Patient History	Fathima 2023	India	2024	Computer Methods in Biomechanics and Biomedical Engineering	Summarizing patient history	Text Summarization	Breast Cancer	Evaluation	Healthcare Providers	Non-specified/Several	ChatGPT (GPT-3.5)	Ability to generate human-liketext and reports based on input data.	175B	Decoder only	Manually collected patient data from KIMSBibi Cancer Hospital, including demographics, symp-toms, medical histories, and diagnostic records	Patient health record	Clean and preprocess the data, addressing missingvalues and outliers as needed. Prompt engineering	Not provided	Not reported	Not provided	Not Applicable	Detailed in sheet 'Evaluation-Detailed Analysis'	Potential issues related to data quality, model overfitting, ethical compliance, interpretability of machine learning models, real-world validation challenges, bias, fairness, and resource constraints (impacting reliability and applicability)	English	N/A
Potential of ChatGPT and GPT-4 for Data Mining of Free-Text CT Reports on Lung Cancer.	Fink 2023	Germany	2023	Radiology	Extraction of phenotypes in cancer	Text/information mining with reasoning	Lung Cancer	Evaluation	Healthcare providers/Researchers	Survivorship	ChatGPT and GPT-4	Ability to solve unseen problems via user-defined text prompts without the need for retraining, offering potentially more efficient information extraction from free-text medical records than manual annotation	175B (all)	Decoder only (all)	Lung cancer follow-up patients for CT scans between September 2021 and March 2023. N = 424	Patient health record	Designed a prompt template	Age 65 (mean), Sex: Male=265, Female = 159	training/prompt-curation: 25, testing: 424 (units in patients)	One resident radiologist and three experienced	Not Applicable	Detailed in sheet 'Evaluation-Detailed Analysis'	Small sample size, potential data bias, limited confirmation, homogenous group of patients	English	N/A
Current Strengths and Weaknesses of ChatGPT as a Resource for Radiation Oncology Patients and Providers	Floyd 2023	USA	2023	International Journal of Radiation Oncology, Biology, Physics	1. Answering queries for patient-centered question 2. Text summarization for clinicians 3. Identification and review of literature for clinicans	Answering queries/Text Summarization/Literature identification and review	Multiple (breast, non-small cell lung, prostate, p16+ oropharyngeal, rectal, hypopharyngeal, medulloblastoma, vulvar, colon cancer, head-and-neck)	Evaluation	Healthcare providers/Patients	Non-specified/Several	ChatGPT 3.5	Ability to respond to medical inquiries, such as sample questions from medical licensing examinations, leading to its growing popularity among patients and providers	175B	Decoder only	Generated questions from information in Patient Concerns Inventory for Head and Neck Cancer, and the National Cancer Institute's (NCI's) website “Questions to Ask Your Doctor About Treatment.”. N = 252 questions, questions related to landmark studies, selected as highly influential and well-referenced phase 3 trials N = 40 questions, questions requesting literature reviews N =24 questions.	Public resource in medical data/research/information maintained/formed by experts	Designed several appropriate prompt templates	Not applicable	testing: 252 patient-centered questions, 40 question on landmark studies, 24 questions on literature reviews	Radiation oncology resident physicians	Not Applicable	Detailed in sheet 'Evaluation-Detailed Analysis'	Did not compare ChatGPT’s responses with those from other sources or earlier versions of ChatGPT, focused solely on the accuracy and comprehensiveness of ChatGPT’s responses to patient-oriented questions based on established questionnaires, evaluations were subjective and potentially biased, and reviewers could not provide qualitative data on ChatGPT’s inaccuracies.	English	N/A
Enhancing Triage Efficiency and Accuracy in Emergency Rooms for Patients with Metastatic Prostate Cancer: A Retrospective Analysis of Artificial Intelligence-Assisted Triage Using ChatGPT 4.0.	Gebrael 2023	USA	2023	Cancers (MDPI)	Assisting with clinical decision making for ER clinicians	Generating Recommendations	Prostate Cancer	Evaluation	Healthcare Providers	Survivorship	ChatGPT 4.0	Ability to assist healthcare providers by interpreting patient symptoms, formulating diagnoses, and deciding on treatment plans. Potential to streamline triage processes, improve diagnostic accuracy, and optimize resource allocation.	175B	Decoder only	Patients with a diagnosis of mPC who visited the University of Utah ER during the study period, a comprehensive chart review was conducted for patients who visited the ER between 1 May 2022 and 30 April 2023, data from electronic health records (EHR) were retrospectively collected (Epic). N=56 patients.	Patient health record	Designed appropriate prompts to generate recommendations	Caucasian (85.7%), with a median age of 75 years (ranging from 50 to 87 years)	testing: 56 patients	ER Physicians	Not Applicable	Detailed in sheet 'Evaluation-Detailed Analysis'	Discussed LLM limitations	English	N/A
Challenging ChatGPT 3.5 in Senology-An Assessment of Concordance with Breast Cancer Tumor Board Decision Making.	Griewing 2023	Germany	2023	Journal of Personalized Medicine	Generating recommendations related to treatment options for clinicians	Generating Recommendations	Breast Cancer	Evaluation	Healthcare Providers	Treatment	ChatGPT 3.5	Acceptable accuracy of LLMs in decision making and screening pursposes along with responsible use for radiology services.	175B	Decoder only	Generated patient profiles in accordance with the current breast cancer guidelines of the German Association of Gynecology and Obstetrics (DGGG). N = 20 patient profiles	Guidelines/Consensus Documents, Synthetic patient profile	Designed appropriate prompts to generate recommendations	All female, Mean age= 51	testing: 20 patient profiles	Multidisciplinary tumor board	Not Applicable	Detailed in sheet 'Evaluation-Detailed Analysis'	Study limited to a single center, small sample size, only one LLM used.	English and German	N/A
Potential of ChatGPT in facilitating research in radiation oncology?.	Guckenberger 2023	Switzerland	2023	Radiotherapy and Oncology	Supporting clinical scientists with scientific tasks in radiation oncology	Supporting scientific/academic research and writing	Prostate Cancer	Evaluation	Researchers	Non-specified/Several	ChatGPT 3.5	Ability to successfully perform demanding tasks in various fields, including statistical analyses, literature research and assistance in medical writing.	175B	Decoder only	Full-time clinical scientists with varying scientific experience at the Department of Radiation Oncology, University Hospital Zurich. N = 8 clinical scientists	Human Subjects	Not stated	Radiation oncologists :Age < 40 years (Mean age = 32 years)	testing: 56 scientific tasks	Not provided	Not Applicable	Detailed in sheet 'Evaluation-Detailed Analysis'	Absence of control group, relatively small study sample and task set, potential change of model parameters within the data collection period of the study	English	N/A
neuroGPT-X: toward a clinic-ready large language model	Guo 2023	Canada	2023	Journal of Neurosurgery	Answering commonly asked queries for clinicians	Answering queries	Schwannoma	Evaluation	Healthcare Providers	Non-specified/Several	ChatGPT	Demonstration of modest performance in standardized exams	175B	Decoder only	Data set developed through web scraping, Evaluated using questions developed by clinical practitioner. N = 15 questions; Checked for agrrement with consensus statements (N = 108)	Web	Data set curation, thematic analysis, appropriate prompt construction	Not applicable	testing: 15 questions, 108 consensus statements	Expert neurosurgeons	Not Applicable	Detailed in sheet 'Evaluation-Detailed Analysis'	Limited literature provided for the model to train on.	English	N/A
ChatGPT in glioma adjuvant therapy decision making: ready to assume the role of a doctor in the tumour board?.	Haemmerli 2023	Switzerland	2023	BMJ Health and Care Informatics	Generating recommendations related to diagnosis and treatment options for clinicians	Generating Recommendations	Glioblastoma	Evaluation	Healthcare Providers	Treatment	ChatGPT 3.5	Ability to use vast amounts of knowledge to synthesize information and provide recommendations	175B	Decoder only	Patients with brain gliomas discussed at Geneva University’s central nervous system tumour board (CNS TB). N = 10 patients	Patient health record	Designed appropriate prompts to generate recommendations	Age: 30-83, Male:3 , Female: 4, Unknown: 3	testing: 10 patients	Multidisciplinary tumor board	Not Applicable	Detailed in sheet 'Evaluation-Detailed Analysis'	Reliance of study on textual information and the lack of quantitative AI imaging analysis.	English	N/A
Use of ChatGPT, GPT-4, and Bard to Improve Readability of ChatGPT's Answers to Common Questions About Lung Cancer and Lung Cancer Screening	Haver 2023-1	USA	2023	American Journal of Roentgenology	Answering common queries for patients	Answering queries/Text Simplification	Lung Cancer	Evaluation	Patients	Screening	ChatGPT (GPT-3.5), GPT-4, and Bard	Ability to generate largely appropriate responses to questions about cardiovascular disease and breast cancer	175B, 175B, and 137Bresp.	Decoder only, Decoder only, and Encoder-Decoder resp.	Generated commonly asked questions related to lung cancer and lung cancer screening. N = 25 questions	Not stated	Designed appropriate prompts to generate responses	Not applicable	testing: 19 questions	Cardiothoracic radiologists	Not Applicable	Detailed in sheet 'Evaluation-Detailed Analysis'	One-time evaluation, possible bias in prompt generation, testign of readability at the eighth-grade level while the LLM is prompted to generate responses appropriate for a sixth-grade level	English	N/A
Appropriateness of Breast Cancer Prevention and Screening Recommendations Provided by ChatGPT.	Haver 2023-2	USA	2023	Radiology	Answering common queries for patients	Answering queries	Breast Cancer	Evaluation	Patients	Prevention and Screening	ChatGPT 3.5	Ability to generate appropriate recommendations for common questions about cardiovascular disease prevention	175B	Decoder only	Generated questions addressing fundamental concepts related to breast cancer prevention andscreening informed by the Breast Imaging Reportingand Data System Atlas and clinical experience in tertiary care breast imaging departments. N = 25 questions	Public resource in medical data/research/information maintained/formed by experts, Relevant Experience	Designed appropriate prompts to generate responses	Not applicable	testing: 25 questions	Expert breast radiologists	Not Applicable	Detailed in sheet 'Evaluation-Detailed Analysis'	Lack of question comprehensiveness, subjective appropriateness ratings, uncertainity of changes in responses (length and content) caused by changes in prompts, rapid evolution of LLMs	English	N/A
Let's chat about cervical cancer: Assessing the accuracy of ChatGPT responses to cervical cancer questions	Hermann 2023	USA	2023	Gynecologic Oncology	Answering queries for patients	Answering queries	Cervical Cancer	Evaluation	Patients	Non-specified/Several	ChatGPT 3.5	Demonstration of accuracy in answering speciality-specific questions and performance on the USMLE Step 1 exam and higher empathetic quality of responses compared to physicians	175B	Decoder only	Generated questions from ‘frequently asked questions’ pages on Cancer.net and the American College of Obstetricians and Gynecologists website as well as questions frequently asked of the authors in their clinical practice. N = 64 questions	Public resource in medical data/research/information maintained/formed by experts and Relevant expertise	Designed appropriate prompts to generate responses	Not applicable	testing: 64 questions	Gynecologist oncologist	Not Applicable	Detailed in sheet 'Evaluation-Detailed Analysis'	Inter-reviewer variability, scoring system subjectivity or bias, limitations of LLm	English	N/A
Evaluating large language models on a highly-specialized topic, radiation oncology physics.	Holmes 2023	USA	2023	Frontiers in Oncology	Answering examination questions on radiation oncology physics	Answering queries	Multiple	Evaluation	Healthcare providers/Researchers/Medical Educators/Medical Trainees	Non-specified/Several	ChatGPT (GPT-3.5), ChatGPT (GPT-4), Bard (LaMDA), and BLOOMZ	Demonstration of exceptional performance in performing a variety of NLP tasks	175B, 175B, 137B, and 176B resp.	Decoder only, Decode only, Encoder-Decoder, Decoder only resp	Generated exam questions on radiation oncology physics following the official study guide of American Board of Radiology. N = 100 questions	Examination question source	Designed appropriate prompts to generate responses	Not applicable	testing: 100 questions	Medical physicist	Not Applicable	Detailed in sheet 'Evaluation-Detailed Analysis'	Reliance of study on textual information, uncertainity if applicable to clinical work	English	N/A
Zero-shot information extraction from radiological reports using ChatGPT	Hu 2024	China	2024	International Journal of Medical Informatics	Information mining from clinical reports for clinicians	Text/information mining	Lung Cancer	Evaluation	Healthcare providers/Researchers	Screening and Diagnosis	ChatGPT (several versions) used between July 24, 2023 to November 2, 2023	Ability to perform well on downstream NLP tasks without tuning	175B	Decoder only	Generated questions from information available based on statements on CT reports of lung cancer patients at the Department of Thoracic Surgery II, Peking University Cancer Hospital. N = 847 reports.	Patient health record	Designed a prompt template	Not reported	testing: 11 questions for information extraction in 847 reports	Clinicians	Not Applicable	Detailed in sheet 'Evaluation-Detailed Analysis'	Discussed LLM limitations	English and Chinese	N/A
Benchmarking ChatGPT-4 on a radiation oncology in-training exam and Red Journal Gray Zone cases: potentials and challenges for ai-assisted medical education and decision making in radiation oncology.	Huang 2023	Germany	2023	Frontiers in Oncology	Answering examination questions on radiation oncology	Answering queries, generating recommendations	Multiple	Evaluation	Healthcare providers/Researchers/Medical Educators/Medical Trainees	Non-specified/Several	ChatGPT 4 and GPT3.5	Ability to extract training labels, summarize and generate reports	175B	Decoder only (all)	Generated exam questions from the 38th American College of Radiology (ACR) radiation oncology in_x0002_training (TXIT) exam and clinical cases from the 2022 Gray Zone collection. N = 300 questions, N = 15 complex cases	Examination question source, Public resource in medical data/research/information maintained/formed by experts, Clinical cases from gray zone	Designed appropriate prompts to generate responses	Not applicable	testing: 293 questions, 15 cases	Radiation oncologist	Not Applicable	Detailed in sheet 'Evaluation-Detailed Analysis'	Hardware limitations, inter-rater and intra-rater variability, lack of question comprehensiveness (narrow spectrum)	English	N/A
Domain-adapted Large Language Models for Classifying Nuclear Medicine Reports	Huemann 2023	USA	2023	Radiology: Artificial Intelligence	Classification of PET/CT reports	Classification	Lymphoma	Developmental	Healthcare Providers	Diagnosis	BERT, BioClinicalBERT, RadBERT, and RoBERTa	Demonstrated benefits of domain adaptation in clinical and biomedical tasks	110M, 110M, 123M, and 355M resp.	Encoder only (all)	Retrieved text reports for fluorodeoxyglucose PET/CT lymphoma examinations from 2008 to 2018 in the University of Wisconsin–Madison institutional clinical imaging database. N = 4542 text reports	Patient health record	Extraction of examinations containing a physician-assigned Deauville score for ground truth for the prediction model. Used the remaining examinations for pre-training	Age range =18 to 95 years (mean, 53 years), Sex: Female = 42% (1907 of 4542) , Male = 58% (2634 of 4542)	total: 1664 PET-CT exams tested under seven iterations of random-sampling cross-validation	12 radiology faculty and 32 residents	Generic pre-training, medical domain adaptation, nuclear medical domain adaptation.	Detailed in sheet 'Evaluation-Detailed Analysis'	Study limited to a single center, single task (uncertain of generalizability), lack of inter-observer agreement, LLM limitation	English	N/A
Physician Assessment of ChatGPT and Bing Answers to American Cancer Society's Questions to Ask about Your Cancer	Janopaul-Naylor 2024	USA	2024	American Journal of Clinical Oncology	Answering queries for patients	Answering queries	Multiple (Breast, colorectal, lung, and prostate cancer)	Evaluation	Patients	Non-specified/Several	ChatGPT-4 and Bing AI	Ability to provide coherent answers to user queries	175B	Decoder only (all)	Generated a subset of questions from the American Cancer Society’s handout of“Questions to Ask About Your Cancer. N = 117 questions	Public resource in medical data/research/information maintained/formed by experts	Designed appropriate prompts to generate responses	Not applicable	testing: 117 questions	4 oncologists with 5-10 years of experience	Not Applicable	Detailed in sheet 'Evaluation-Detailed Analysis'	Limited specificity, potential bias in evaluation process, dynamicity of LLM evolution	English	N/A
Can a Chatbot be Useful in Childhood Cancer Survivorship? Development of a Chatbot for Survivors of Childhood Cancer	Kim 2023	South Korea	2023	In proc. 32nd ACM Int. Conf. on Information and Knowledge Management	Chatbot for emotional support for childhood cancer survivors	Database construction, Providing emotional support	Leukemia and others	Developmental	Patients (childhood cancer survivors)	Survivorship	ChatGPT (Dataset construction), Kobert, Kluebert, and Kcbert	Not specified	175 B and 110 M for the rest resp.	Decoder only and rest Encoder and decoder resp.	Generated dataset from FAQs and corresponding answers sourced from childhood cancer patients and survivor through Korea Childhood Leukemia Foundation, KoreaAssociation for Children with Leukemia and Cancer, National Cancer Information Center, and Healthcare Media HiDoc (N = 1995 questions), Childhood Cancer Survivors’ Empathetic Conversation (CCSEC) dataset to generate empathetic responses.	Public resource in medical data/research/information maintained/formed by experts	Designed appropriate prompts to generate empathetic responses	Not applicable	training: 58271 conversations, candidate: 132679 sentences,FAQ: 1995 question and response pairs	Not applicable	Domain-adaptive training	Detailed in sheet 'Evaluation-Detailed Analysis'	Not specified	Korean	N/A
A Novel Approach: Evaluating ChatGPT's Utility for the Management of Thyroid Nodules.	Koroglu 2023	Turkey	2023	Cureus	1. Answering frequently asked questions related to thyroid nodules 2. Generating treatment and follow-up plan using case details (age, sex, and complaints)	Answering queries/Generating recommendation	Thyroid Cancer	Evaluation	Healthcare providers/Patients	Non-specified/Several	ChatGPT version June 17 2023	Demonstrated ability to be partially consistent with clinical guidelines and effectiveness in accessing information	175B	Decoder only	Generated commonly asked patient questions regarding thyroid nodules prepared based on data from interviews conducted during the daily outpatient examination and Google Trends. Provided the LLM with 3 clinical cases of thyroid nodules. N = 55 questions, N = 3 cases	Patient health record and Social pattern	Designed appropriate prompts to generate recommendations	Clinical cases - Mean age= 52 years (24;58;75), Sex: Female = 2; Male = 1	testing: 55 questions, 3 cases of thyroid nodules	endocrinologists	Not Applicable	Detailed in sheet 'Evaluation-Detailed Analysis'	Discussed LLM limitations	English	N/A
Is ChatGPT accurate and reliable in answering questions regarding head and neck cancer?	Kuscu 2023	Turkey	2023	Frontiers in Oncology	Answering queries for patients and healthcare providers	Answering queries	Head and Neck Cancer	Evaluation	Healthcare providers/Patients	Diagnosis and Treatment	ChatGPT Plus (based on GPT-4, March 13, 2023 version)	Proficiency in handling a broad array of tasks via an intuitive user interface and also ability to bolster clinical tasks in medicine	175B	Decoder only	154 head and neck cancer-related questions compiled from professional societies and institutions (American Head and Neck Society, National Cancer Insitute and Medline Plus Medical Encyclopedia), patient support groups and soical media	Public resource in medical data/research/information maintained/formed by experts, Patient Support groups, Social Media	Screening of questions through FAQs by three authors.	Not applicable	testing: 154 questions	head and neck surgeons	Not Applicable	Detailed in sheet 'Evaluation-Detailed Analysis'	Knowledge cutoff up to September 2021 and reliance on training data quality could impact results produced.	English	N/A
Accuracy of ChatGPT in head and neck oncological board decisions: preliminary findings	Lechien 2023	France	2024	European Archives of Oto-Rhino-Laryngology	Generating recommendations for clinicians	Generating Recommendations	Head and Neck Cancer	Evaluation	Healthcare providers	Treatment	ChatGPT-4	Ability to respond to questions in the field of medicine and research and function as a clinical and research tool.	175B	Decoder only	Head and neck cancer patients from the head and neck Oncological Boards of the department of Otolaryngology at the University Hospital of Brussels in August 2023.	Patient health record	Designed queries including questions and statements to generate responses based on the medical records	Age: 58.7 (mean), female: 8 females and 12 males.	testing: 20 patient medical records	oncology board, and two surgeons	Not Applicable	Detailed in sheet 'Evaluation-Detailed Analysis'	Limit to responses due to lack of advanced hyperparameters and low number of clinical cases available in study.	English	N/A
Exploring the Role of Artificial Intelligence Chatbots in Preoperative Counseling for Head and Neck Cancer Surgery	Lee 2023	USA	2023	The Laryngoscope	Assisting patient counseling	Answering queries	Head and Neck Cancer	Evaluation	Patients	Treatment	ChatGPT	Capable of understanding and generating human-like responses based on user prompts. Interface designed to be user-friendly.	175B	Decoder only	ChatGPT and web-based searches to generate presurgical patient educational information for 5 common head and neck surgeries. 4 distinct type of education information (Web (3 out of 5 from R1 Research Institution websites), ChatGPT native, ChatGPT professional and ChatGPT Grade 6)	Common/relevant expert knowledge	Designed appropriate prompt modifiers to generate recommendations	Not applicable	testing: four distinct types of educational information on 5 common head and neck surgeries	head and neck surgeons	Not Applicable	Detailed in sheet 'Evaluation-Detailed Analysis'	Limited to head and neck surgeons from a single institution, artificial hallucination by chatbots	English	N/A
CancerGPT for few shot drug pair synergy prediction using large pretrained language models	Li 2024	USA	2024	npj Digital Medicine	Drug pair synergy prediction	Predicting drug pair synergy	Multiple (tissues from pancreas, liver, endometrium, soft tissue, stomach, urinary tract, and bone)	Developmental	Researchers	Treatment	GPT-2, GPT-3, SciFive, and CancerGPT	Ability to serve as an innovative approach for biological prediction tasks, by extracting knowledge from unstructured literature. LLM capable of few-shot or zero-shot learning.	124M, 175B, 220M, and 124M	Decoder only, Decoder only, Encoder-Decoder, and Decoder only resp.	Utilized publicly accessible database of drug synergy from DrugComb Portal. data contained 4226 unique drugs, 288 cell lines and a total of 718,002 drug pair synergy rows.	Public resource in medical data/research/information maintained/formed by experts	Conversion of tabular input and prediction tasks to natural text. Created prompts that specified tthe task and guides that ATM	Not applicable	Total tested: 718002 drug-pair synergy rows (under 0, 2, 4,..,128 shot strategy)	Not applicable	k-shot finetuning	Detailed in sheet 'Evaluation-Detailed Analysis'	Accuracy cannot always be verfied and also subject to hallucination, narrow biological task tested, complementary ability of LLMs not verified	English	N/A
ChatGPT on guidelines: Providing contextual knowledge to GPT allows it to provide advice on appropriate colonoscopy intervals	Lim 2023	Singapore	2024	Journal of Gastroenterology and Hepatology	Providing recommendations to healthcare practitioners	Generating recommendations	Colorectal Cancer	Evaluation	Healthcare providers	Prevention and Screening	GPT4	Proficiency in answering a wide variety of medical questions, including the United States Medical Licensing Examination and patient questions on colonoscopy.	175B	Decoder only	Identified relevant guidelines from all major professional American societies from the last 10 years pertaining to CRC screening and surveillance. 62 hypothetical scenarios used for assessment.	Guidelines/Consensus Documents, Synthetic patient profile	Designed contextual model based on American guidelines and processing involving splitting articles into textual chunks and embedding the chunks.	Age: 20-86 (fictional), 24 women, 38 men	Testing: 62 cases	three gastroenterology, under the supervision of two seniors	Not Applicable	Detailed in sheet 'Evaluation-Detailed Analysis'	No standardized method to optimize the prompt and impossible to test every possible input to assess responses.	English	N/A
Evaluating ChatGPT as an adjunct for the multidisciplinary tumor board decision-making in primary breast cancer cases.	Lukac 2023	Germany	2023	Archives of Gynecology and Obstetrics	Generating recommendations related to diagnosis for clinicians	Generating recommendations	Breast Cancer	Evaluation	Healthcare providers	Treatment	ChatGPT 3.5 (Feb 13)	Ability to work with information and databases, while answering follow-up questions and challenge incorrect queries. Ability to also pass USMLE.	175B	Decoder only	Data from MDTs taken part in January 2023 in the University Hospital Ulm in Germany. 10 patient cases from MDT.	Patient health record	Designed appropriate prompt modifiers to generate recommendations	Mean age: 65	Testing: 10 cases	multidisciplinary tumor board	Not Applicable	Detailed in sheet 'Evaluation-Detailed Analysis'	Small sample size, language communication in German compared to English responses, lack of discussion with ChatGPT, ChatGPT not programmed as a medical bot.	English and German	N/A
A Question-and-Answer System to Extract Data From Free-Text Oncological Pathology Reports (CancerBERT Network): Development Study	Mitchell 2022	USA	2022	Journal of Medical Internet Research	Information mining from clinical reports for clinicians	Text/information mining	Multiple (214 site codes and 193 histology codes)	Developmental	Healthcare providers/Researchers	Diagnosis	caBERT(ClinicalBERT)	Established new enhanced performance levels on common nonclinical NLP benchmarks. Bert facilitated significant improvements in multiple medical applications, including processing of electronic health records, outcome prediction, identification of medical terms, sentiment analysis and others.	336M	Encoder-only	Pathology reports from the H Lee Moffitt Cancer Center and Research Institute Cancer Registry. 275,605 pathology reports	Patient health record	word masking at the beginning of each run for undsupervised learning of courpus. Designed training data set with supervised learning for Q&A. Constructed Q&A fine-tuning data set such that it has passage, >1 question related to paasage, and ground truth answers. Curated reports.	Not provided	Training: 275605 (unsupervised), 8197 (supervised), Testing: 2050 (unit: pathology reports)	certified tumor registrars	hierarchical trees for holding diverse histoglogy and sites terms to speed up search the span of appropriate text in both training and testing ste	Detailed in sheet 'Evaluation-Detailed Analysis'	Data currating and preprocessing approaches (generalizability). Restricted reports to only single primary tumor diagnosis, limitation of allowed terminology, problem using reports with multiple tissue samples	English	N/A
Assessing ChatGPT's Ability to Reply to Queries Regarding Colon Cancer Screening Based on Multisociety Guidelines	Mukherjee 2023	USA	2023	Gastro Hep Advances	Answer queries as per clinical guidelines	Answering queries/Generating recommendation	Colon Cancer	Evaluation	Healthcare providers/Patients	Screening	ChatGPT	Ability to hold human-like conversations	175B	Decoder only	American Gastroenterological Association (AGA) recommendations. 12 questions developed.	Synthetic patient profile and Professional/Public resource in medical data/research/information	Designed a prompt template	Age: 60, male	Testing: 12 question ( 1 patient-related vignette)	senior GI fellows	Not Applicable	Detailed in sheet 'Evaluation-Detailed Analysis'	Human adjudication is prone to error and variability. SUitability of ChatGPT responses for patient education determined by adjudicators and not patients. Training data is current of September 2021, risk of inaccuracy.	English	N/A
How Well Do Artificial Intelligence Chatbots Respond to the Top Search Queries About Urological Malignancies?	Musheyev 2024	USA	2024	European Urology	Answering commonly asked queries for patients	Answering queries	Urologic Cancers	Evaluation	Patients	Non-specified/Several	ChatGPT, Perplexity, Chat Sonic, and Bing AI	Ability to provide accurate answers to medical queries	175B, 175B, 175B, and 135B, resp.	Decoder only (all)	Google trends to identify most popular search queries between Jan 1, 2021 and Jan 1, 2023. Top 5 search queries fro each cancer used.	Social pattern	Exact phrasing from Google search queries inputted into chatbot.	Not applicable	Testing: Top 5 Google search queries	Not provided	Not Applicable	Detailed in sheet 'Evaluation-Detailed Analysis'	Use of google trends, as search metrics not publicly available. Mismatch in input phrasing.	English	N/A
Evaluation of ChatGPT and Google Bard Using Prompt Engineering in Cancer Screening Algorithms	Nguyen 2023	USA	2023	Academic Radiology	Clinical decision making for radiology	Generating recommendations	Breast, Ovarian, Colorectal and Lung Cancer	Evaluation	Healthcare Providers	Screening	ChatGPT 4 and Google Bard	Ability to pass top examinations, and ability to be incorporated into clinical practice.	175B and 137B resp.	Encoder-decoder/decoder-only	Clinical scenarios chosen from the ACR Appropriateness Criteria: "Breast Cancer Screening (3 scenarios), Ovarian Cancer Screening (4 scenarios), Colorectal Cancer Screening (5 scenarios), Lung Cancer Screening (3 scenarios).	Guidelines/Consensus Documents	Prompts engineered following guidelines by Ekin.	Not applicable	Testing: 15 queries	2 medical students	Not Applicable	Detailed in sheet 'Evaluation-Detailed Analysis'	Scoring system prone to bias and subjectivity, individual bias, scope limited to 4 cancer types, prompt limitations	English	N/A
Predicting the Survival of Patients With Cancer From Their Initial Oncology Consultation Document Using Natural Language Processing	Nunez 2023	Canada	2023	JAMA Network Open	Predicting cancer survival from intial oncologist consultation documents	Classification	Multiple including Breast and Prostate cancer	Developmental	Healthcare Providers/Researchers	Survivorship	BERT (bert-base-uncased)	Use of NLP becoming more prominent throughout medicine. Neural models utilized with NLP can develop more complex understanding of language even when not adjacent.	110M	Encoder only	6 BC Cancer sites in British Columbia, 47 625 patients in the sample.	Patient health record	BoW models, words had endings removed to become tokens. Binary labels.	25428 females and 22197 were male, mean age 64.9	Total: 47625 patients; training, validation, testing (70, 10, 20)%	Not applicable	Not mentioned w.r.t the LLM	Detailed in sheet 'Evaluation-Detailed Analysis'	No external validation, data from 2011-2016, rapid advancement in cancer treatment	English	N/A
The Accuracy and Appropriateness of ChatGPT Responses on Nonmelanoma Skin Cancer Information Using Zero-Shot Chain of Thought Prompting.	O'Hagan 2023	USA	2023	JMIR Dermatology	Answering queries about cancer	Answering queries	Skin Cancer	Evaluation	Patients	Non-specified/Several	ChatGPT-4.0	Ability to generate medical information in response to questions	175B	Decoder only	25 clinical questions about NMSC in diagnosis, management,, risk factors and general.	Not stated	Designed a prompt template and recorded for both standard and ZS-COT prompting.	Not applicable	Testing: 25 questions	four dermatologists	Not Applicable	Detailed in sheet 'Evaluation-Detailed Analysis'	Personal bias from dermatologists, only certain subset of questions explored, no objective standard to appropriateness of response, LLM evolution	English	N/A
BERTopic Modelling with P53 in Ovarian Cancer	Oveh 2022	Nigeria	2022	In proc. 5th Information Technology for Education and Development	Extracting keywords from databases	Text/information mining	Ovarian Cancer	Evaluation	Healthcare Providers/Researchers	Non-specified/Several	BERtopic	Ability to summrize research development and give future directions. Topic modeling identified as successful technique.	22.7M and 118M	Encoder only	PubMed database using keywords p53 and ovarian; 49 topics utilized	Public resource in medical data/research/information maintained/formed by experts	Processed using regex approach and Natural Language Tool Kit.	Not applicable	Testing: not mentioned	Not provided	Not Applicable	Detailed in sheet 'Evaluation-Detailed Analysis'	Not Reported	English	N/A
A Conversational Agent for Early Detection of Neurotoxic Effects of Medications through Automated Intensive Observation	Pakhomov 2024	USA	2024	In proc. Pacific Symposium on Biocomputing 2024	Performing Cognitive Assessment	Eliciting responses through a conversation	Hematologic Cancers	Evaluation	Healthcare providers/Patients	Treatment and Survivorship	blenderbot-400M-distill	Undertstand dialog withought prompts and respond to patient utterances	3B, 30B, or 175B	Encoder-decoder or Decoder only based on the chosen model	10 Amazon Mechanical Turk workers	Synthetic patient profile	Transcription of speech	Not provided	Testing: 1 anonymous call	10 Amazon Mechanical Turk workers	Not Applicable	Detailed in sheet 'Evaluation-Detailed Analysis'	Response latency variation, potential for hallucinating, bias from LLM training.	English	Noted as limitation considering racial, cultural, gender, and ethnic bias
Extracting Thyroid Nodules Characteristics from Ultrasound Reports Using Transformer-based Natural Language Processing Methods	Pathak 2023	USA	2023	AMIA Annual Symposium Proceedings	Information mining from clinical reports for clinicians	Text/information mining	Thyroid Cancer	Developmental	Healthcare providers/Researchers	Non-specified/Several	BERT_MIMIC, RoBERTa_MIMIC, LongFormer_MIMIC, DeBERTa_MIMIC, and GatorTron	NLP key solution to extracting patient information from clinical texts.	110M, 110M, 41M, 120-134M, and 137B resp.	Encoder only, Encoder only, Encoder-decoder, Encoder with enhanced mask decoder and disentangled attention mechanism, Encoder only resp.	EHR data from the University of Florida Health Integrated Data Repository. Final data set included 490 reports	Patient health record	Applied tokenization, sentence boundary detection, and BIO format transformation using preprocessing pipeline from another study	Identified patients from 19-89 years old undergoing thyroid surgery, biopsy or ultrasound	Total: 490 notes (7:1:2 splits into training, validation, and testing)	Thyroids specialists, 2 annotators from those	Fine-tuning	Detailed in sheet 'Evaluation-Detailed Analysis'	Training and validation of the NLP in a single institution, while also need to validate finding in different setting	English	N/A
How AI Responds to Common Lung Cancer Questions: ChatGPT versus Google Bard	Rahsepar 2023	USA	2023	Radiology	Answering queries for non-experts	Answering queries	Lung Cancer	Evaluation	Patients	Prevention and Screening	ChatGPT-3.5 and Google Bard	Google Bard has the ability to provide thorough responses to questions. ChatGPT ability to generate coherent and creative text. Both perform interactive learning.	175B and 137B resp.	Decoder only (all)	40 questions created by one radiologist with 5 years of clinical experience and one cardiothoracic trained radiologist with 11 years of clinical experience. Questions based on recommendations from the Lung-RADS 2022 version of the American College of Radiology and the Fleischner Society.	Guidelines/Consensus Documents/Expert Recommendations	Designed a prompt template	Not applicable	Testing: 40 questions	2 radiologists	Not Applicable	Detailed in sheet 'Evaluation-Detailed Analysis'	Subjective ratings leading to potential bias, limited to publicly available versions of LLMs, and a small set of questions, rapid LLM evolution	English	N/A
Evaluating GPT as an Adjunct for Radiologic Decision Making: GPT-4 Versus GPT-3.5 in a Breast Imaging Pilot.	Rao 2023	USA	2023	Journal of the American College of Radiology	Clinical decision making in radiology	Answering queries/Generating recommendation	Breast Cancer	Evaluation	Healthcare providers/Patients	Screening and Diagnosis	ChatGPT-3.5 and ChatGPT-4	Performance in licensing exams demonstrates ability to generate accurate responses to complex inputs.	175B	Decoder only (all)	2 prompts inputted 3 times each based on the ACR Appropriateness Criteria	Guidelines/Consensus Documents	Designed a prompt template	Not applicable	Testing: 14 queries including 6 patient-specific	3 independent users, 2 independent scorers	Not Applicable	Detailed in sheet 'Evaluation-Detailed Analysis'	LLM limitations (Misalignment, hallucinations, inability to attribute factual information to a source)	English	N/A
PathologyBERT-Pre-trained Vs. A New Transformer Language Model for Pathology Domain	Santos 2022	USA	2022	In proc. AMIA Annual Symposium	Text mining and classification using pathology reports	Text/information mining/classification	Breast Cancer	Developmental	Healthcare providers/Researchers	Diagnosis	PathologyBERT	BERT can represent words and sequences in ways that capture contextual information.	110 M	Encoder only	Emory University Hospital Histopathology Dataset, 347,173 specimens and 70,291 patients (split up data set into training, test and validation)	Patient health record	Manually labeled pathology reports for Corpus II	Not provided	Pretraining, validation, and testing (masked langugage): 340492 reports (7:1:2); 6681 reports for testing (masked language prediction, classification)	Not provided	Fine-tuning and hyperparameter tuning	Detailed in sheet 'Evaluation-Detailed Analysis'	Training data from only one institution, small input size of LLM and impact of historical data on generalizability of the LLM.	English	N/A
Capacity of ChatGPT to Identify Guideline-Based Treatments for Advanced Solid Tumors.	Schulte 2023	USA	2023	Cureus	Generating recommendations related to treatment for clinicians	Generating recommendations	Multiple	Evaluation	Healthcare providers	Prevention and Treatment	ChatGPT 3.5	Flexibility and aptitude at a wide range of tasks. Generate unique sentences based on available information.	175B	Decoder only	51 queries based on 32 separate subtypes of solid cancers as defined by NCCN.	Guidelines/Consensus Documents	Designed a prompt template	Not provided	testing: 51 queries for unique clinical situation and 30 different histologic subtypes	Not provided	Not Applicable	Detailed in sheet 'Evaluation-Detailed Analysis'	Recommendations limited to the United States, all queries completed by one person during the session, VTQ does not account for combination regimens, and recent changes to LLM which may change results, user prompt limitations.	English	N/A
A comparative study on the knowledge levels of artificial intelligence programs in diagnosing ophthalmic pathologies and intraocular tumors evaluated their superiority and potential utility.	Sensoy 2023	Turkey	2023	International Ophthalmology	Answering examination questions on opthalmology	Answering queries	Ophthalmic Cancer	Evaluation	Healthcare providers/Researchers/Medical Educators/Medical Trainees	Non-specified/Several	ChatGPT-3.5, Bing, and Bard (Google AI)	Not specified	175B, 175B, and 137B resp.	Decoder only (all)	36 multiple choice questions taken from the American Academy and Opthalmology 2022-2023 Basic and Clinical Science Course Ophthalmic Pathology and Intraocular Tumors	Examination question source	Designed a prompt template	Not applicable	Testing: 36 multiple choice questions	Not applicable	Not Applicable	Detailed in sheet 'Evaluation-Detailed Analysis'	Artificial Intelligence programs are not specific to medicine, barriers to accessing paid documents, inability to interfere with functioning and limited access to data in 2022 and beyond.	English	N/A
Risk stratification of thyroid nodules: Assessing the suitability of ChatGPT for text-based analysis	Sievert 2023	Germany	2023	American Journal of Otolaryngology	1) Risk classification using text mining 2)Predicting risk of malignancy in thyroid nodules using clinical reports	Answering queries/Generating recommendation	Thyroid Cancer	Evaluation	Healthcare providers/Patients	Diagnosis and Treatment	ChatGPT 3.5	Ability to analyze textual information and generate human-like responses.	175B	Decoder only	50 patients from the Department of Otorhinolaryngology, Head and Neck Surgery, Friedrich Alexander University of Erlangen–Nuremberg, Erlangen, Germany	Patient health record	Designed appropriate prompts to extract information from ultrasound reports	31 women and 19 men; mean age of 48 years	Testing: Ultrsound findings and corresponding histological outcomes from 50 patients	2 experienced examiners	Not Applicable	Detailed in sheet 'Evaluation-Detailed Analysis'	Limitations to complexity of interpreting clinical contexts of thyroid nodule. Communication issues from text potentially leading to misunderstandings. Limited sample size, specific clinical setting (generalizability), training data quality.	English	N/A
Using ChatGPT to Predict Cancer Predisposition Genes: A Promising Tool for Pediatric Oncologists.	Sultan 2023	Jordan	2023	Cureus	Predicting cancer predisposition genes using clinical notes	Generating Recommendations	Hematologic, Retinoblastoma in addition to Brain, gastrointestinal, gynecological, kidney, and muscle tumors	Evaluation	Healthcare providers	Prevention, Diagnosis, and Treatment	ChatGPT (Version GPT-3.5) (Software) on March 18, 2023	Ability to interpret clinical texts, analyze patient records and recommend for clinical trials. Ability to provide empathetic responses.	175B	Decoder only	53 patients who met at least one of the McGill Interactive Pediatric Oncogenetic guidelines. Two types of clinical notes used; genetic and history/physical.	Patient health record	Designed prompt template from the two types of clinical notes.	60% male (n=32) and 40% female (n=21), median age was 3	Testing: Clinical notes from first visit of 53 patients, genetic clinical notes from 30 patients	Not provided	Not Applicable	Detailed in sheet 'Evaluation-Detailed Analysis'	Notes used not standardized and affected predicition quality. Used ChatGPT 3.5 without comparison to other models, LLM limitations (g ethical considerations and potential bias)	English	N/A
A tumor named entity recognition model based on pre-trained language model and attention mechanism	Tao 2020	China	2020	In proc. Iberian Languages Evaluation Forum	Neural sequence labeling	Text/information mining	Multiple	Evaluation	Healthcare providers/Researchers	Diagnosis	BETO (BERT trained on Spanish corpus)	NLP can extract information from unstructured and semi-structured to form structured information for further research.	110M	Encoder only	5982 medical records with 1301 annotated; guidelines of Spanish tumor clinical cases	Patient health record, Guidelines/Consensus Documents	Divided text into sentence level and word level, all sentences labelled in the format of BIO according to annotation file. Cleaned sentences.	Not provided	Total: 5982 medical documents (train: 501, development 1 : 250, development 2: 250, test: 300)	Not provided	Not-applicable (Hyperparameter Tuning on LLM-represented features)	Detailed in sheet 'Evaluation-Detailed Analysis'	Errors in entity boundary recognition and missed recognition of entities	Spanish	N/A
Automatic Personalized Impression Generation for PET Reports Using Large Language Models	Tie 2023	USA	2024	Journal of Imaging Informatics in Medicine	Text summarization for physicians from radiology reports	Text summarization	Multiple including Hodgkins Lymphoma	Developmental	Healthcare Providers	Non-specified/Several	BART, PEGASUS, T5, Clinical-T5, GPT2, FLAN-T5, BERT2BERT, PGN, OPT, LLaMA-LoRA, Alpaca-LoRA, and BioBART	Automatically draft impressions based on findings.	406.3M, 568.7M, 783.2M, 737.7M, 1.5B,783.2M, 301.7M, 8.3M, 1.3B, 4.2M, 4.2M, and 406.3M resp.	Encoder-decoder (BART, BioBART, PEGASUS, T5, FLAN-T5, Clinical-T5, BERT2BERT, PGN) and decoder (GPT2, OPT, LLaMA, Alpaca) only	37370 PET reports from Department of Radiology , University of Wisconsin	Patient health record	Customized input templates, desinged prompt templates	Not provided	Testing: 405 PET-lymphoma reports	Not provided	Fine-tuning	Detailed in sheet 'Evaluation-Detailed Analysis'	Only investigated a lightweight domain adaptation method. Small number of reports assessed. Impressions based on only report findings and patient information. Compuational limitations, Single institution	English	N/A
Assessing ChatGPT responses to common patient queries regarding basal cell carcinoma	Trager 2023	USA	2023	Archives of Dermatological Research	Answering queries for patients	Answering queries	Skin Cancer (basal cell carcinoma)	Evaluation	Patients	Prevention, Diagnosis and Treatment	ChatGPT 3.5	Provide human-like responses based on context and user based preferences	175B	Decoder only	Created 25 questions by researchers from the Department of Dermatology, Columbia University Irving Medical Center	Not stated	Designed queries including questions and statements to generate responses	Not applicable	Testing: 25 questions	Board-certified radiologist	Not Applicable	Detailed in sheet 'Evaluation-Detailed Analysis'	Insufficient data exists impacting reliability.	English	N/A
Extracting structured information from unstructured histopathology reports using generative pre-trained transformer 4 (GPT-4)	Truhn 2023	Germany	2023	Journal of Pathology	Text mining from clinical reports for clinicians	Text/information mining	Colorectal Cancer and Glioblastoma	Evaluation	Healthcare providers/Researchers	Non-specified/Several	ChatGPT 4 (24 April, 2023)	Zero-shot capabilities, can be applied ot complex tasks without further training.	175B	Decoder only	First data set; 100 colorectal reports from the Cancer Genome Atlas database. Second data set; 1882 free-text reports from 1877 patients from the Division of Neuropathology of the University College Hospitals NHS Trust Foundation. Third data set; 21 reports rephrased by pathologist.	Patient health record, Public resource in medical data/research/information maintained/formed by experts	Designed a prompt template	Not provided	Testing: 100 reports from TCGA, 1882 free-text pathology reports on glioma, 21 pathology reports local	One pathologist for a dataset, others: not applicable	Not Applicable	Detailed in sheet 'Evaluation-Detailed Analysis'	Size of dataset and input length into LLM was limited. Performance of LLM impacted by handwritten annotations in reports and inaccuracies of OCR (document pre-processing limitation), limited to two types of cancer (applicability)	English	N/A
Answering head and neck cancer questions: An assessment of ChatGPT responses	Wei 2024	USA	2024	American Journal of Otolaryngology - Head and Neck Medicine and Surgery	Answering queries for patients	Answering queries	Head and Neck Cancer	Evaluation	Patients	Non-specified/Several	ChatGPT	Ability to be an online resource for medical information.	175B	Decoder only	49 questions from commonly asked questions on google from "People Also Ask" series on SearchResponse.io	Social media	Designed queries including questions and statements to generate responses	Not applicable	Testing: 49 questions	Not applicable	Not Applicable	Detailed in sheet 'Evaluation-Detailed Analysis'	Findings not generalizable to all Chatbots, limited questions on topic for study, subjective grading process, evolution of ChatGPT	English	N/A
Pilot applications of GPT-4 in radiation oncology: Summarizing patient symptom intake and targeted chatbot applications.	Wu 2024	France	2024	Radiotherapy and Oncology	1. Text summarization for patients 2. Converse and obtain symptoms and Classify symptoms according to clinical guidelines based on patient interaction	Text summarization/Eliciting responses/Classification	Prostate Cancer	Evaluation	Healthcare providers/Patients	Treatment and Survivorship	GPT-4 model (version gpt-4-0314).	Ability to provide human-level performance on professional and academic benchmarks.	175B	Decoder only	Classification based on CTCAE guidelines	Guidelines/Consensus Documents, Synthetic patient profile	Developed prompts	Fictional patients for one task	Testing: 5 patients	10 radiation oncologists (5 attendings, 5 residents)	Not Applicable	Detailed in sheet 'Evaluation-Detailed Analysis'	Sample size of physician panelists and reliance on closed-source and commercial LLM, LLM limitations (hallucination, fabrication of incorrect data)	English	N/A
ChatGPT in head and neck scientific writing: A precautionary anecdote.	Wu 2023	USA	2023	American Journal of Otolaryngology - Head and Neck Medicine and Surgery	Extracting relevant citations for scientific writing based on keywords	Supporting scientific/academic research and writing	Head and Neck Cancer	Evaluation	Researchers	Non-specified/Several	ChatGPT	Ability to write scientific literature and a prominent expert across many disciplines.	175B	Decoder only	Provide 10 citations for each of the 5 keywords	Common/relevant expert knowledge	Developed keywords to be searched by LLM	Not applicable	Testing: 5 commonly researched and applicable keywords	Two examiners	Not Applicable	Detailed in sheet 'Evaluation-Detailed Analysis'	LLM Limitations discussed (academic hallucination and fabrication of research)	English	N/A
CancerBERT: A cancer domain-specific language model for extracting breast cancer phenotypes from electronic health records	Zhou 2022	USA	2022	Journal of the American Medical Informatics Association	Extraction of phenotypes in cancer from clinical text	Text/information mining	Breast Cancer	Developmental	Healthcare providers/Researchers	Diagnosis	CancerBERT (BlueBERT)	Shown signigican improvement in NLP tasks.	110M	Encoder only	200 pathology reports and 50 clinical notes, from the EHRs of the University of Minnesota's Clinical Data Repository	Patient health record	lowercasing the pre-training corpus, generate additional cancer-related vocabularies,	Not provided	Training: pre-training -4543184 clinical notes and 1278805 pathology reports from 21291 patients, fine-tuning on a part of annotated dataset of 20 annotated data from 200 pathology reports and 50 clinical notes; Testing: 80 annotated data from 200 pathology reports and 50 clinical notes	Graduate students with clinical/pharmacy background	Pre-training and Fine-tuning, tokenize breast cancer training corpus	Detailed in sheet 'Evaluation-Detailed Analysis'	Corpus not comprehenisve enough to reflect all clinical characteristics and models only evaluated on NER task; single institution, single task (generalizability evaluation limited)	English	N/A
Exploring ChatGPT's Potential for Consultation, Recommendations and Report Diagnosis: Gastric Cancer and Gastroscopy Reports Case	Zhou 2023	China	2023	International Journal of Interactive Multimedia and Artificial Intelligence	Generating knowledge and recommendations in addition to analyzing reports in gastric cancer	Answering queries/Generating recommendation	Gastric Cancer	Evaluation	Healthcare providers/Patients	Non-specified/Several	ChatGPT 3.5 and ChatGPT4.0	Ability to respond to wide range of questions, while providing suggestions and assistance. Also outstanding in article generation, summarization, and translation.	175B	Decoder only (all)	23 questions on gastric cancer for medical knowledge test. 23 questions for consultation recommendations and endoscopy report section; derived from Chinese Medical Case Repository, Journal of Medicine Case Reports, and F1000 research	Public resource in medical data/research/information maintained/formed by experts	Designed a prompt template	Age: 52-81, 2 female, 2 male	Testing: 23 questions, 4 patient cases, 3 endocscopy reports	Not provided	Not Applicable	Detailed in sheet 'Evaluation-Detailed Analysis'	Limited accuracy of responses, limitation of reports	English	N/A
Can the ChatGPT and other Large Language Models with internet-connected database solve the questions and concerns of patient with prostate cancer?	Zhu 2023	China	2023	Journal of Transnational Medicine	Answering queries for patients and healthcare providers	Answering queries	Prostate Cancer	Evaluation	Patients	Non-specified/Several	ChatGPT (Free and Plus version), YouChat, NeevaAI, Perplexity (concise and detailed model), and Chatsonic	Promising potential in the field of medicine	175B, could be various (could not be determined), could be various (could not be determined), 175B, 135B, resp.	Decoder only (ChatGPT, Perplexity, ChatSonic)	22 questions based on patient education guidelines (CDC and UptoDate) and researcher clinical experience.	Guidelines/Consensus Documents	Designed queries including questions and statements to generate responses	Not provided	Testing: 22 questions	Three experienced urologists	Not Applicable	Detailed in sheet 'Evaluation-Detailed Analysis'	Limitations of current LLMs	English	N/A

## Sheet: Thematic Analysis
Table S3: Thematic Analysis of Limtations Noted by Authors
Category	Code	Description	Cases*	% Cases*
Generalizability and Applicability (GA)	Absence of control group	Includes generalizability and applicability issues resulting from synthetic test data, homogenous group of patients, fictional cases as input, uncertainty of applicability to clinical work, data extrapolation and overfitting accuracy issues, retrospective analysis study design, single institutional studies, narrow scope and focus, uncertainty of generalization beyond study population and other LL…	1	0.017
	Fictional Cases		1	0.017
	Narrow focus		10	0.167
	Retrospective analysis		1	0.017
	Single institution		8	0.133
	Synthetic Test Data		1	0.017
	Textual information		2	0.033
	Training data quality		4	0.067
	Uncertainity of applicability		4	0.067
	Uncertainity of generalizability		9	0.15
			41	0.685
Sample Size (SS)	Limited training data	Includes issues resulting from small sample size, small training data size, low number of clinical cases and reports, small set of questions, and small input size of LLM.	5	0.083
	Small sample size		16	0.267
			21	0.35
Evaluation Metrics (EM)	Innacurate metrics	Includes issues resulting from rating discrepancies and variability, inaccurate metrics, invalidated or unverified evaluation metrics, subjective ratings and evaluation, single evaluation and no external validation.	1	0.017
	Limited validation		3	0.05
	Rating discrepancy		4	0.067
	Single evaluation		4	0.067
	Single LLM		4	0.067
	Unverified and incomplete metrics		3	0.05
			19	0.318
Bias and Subjectivity (BS)	Bias	Includes bias and subjectivity resulting from implicit knowledge, training data, contextual cues, subjective questionnaires, subjectivity and bias in evaluation process and scoring.	11	0.183
	Subjectivity		8	0.133
			19	0.316
User Prompt Limitations (UP)	Formulation	Includes issues resulting from formulation of queries, lack of question comprehensiveness, changes in prompts, lack of standardization method to optimize prompts, mismatch in input phrasing, communication and translation issues, and variability of input length of prompt.	9	0.15
Other (O)	Hardware and computational limitations	Includes issues resulting from human error, and hardware limitations.	3	0.05
	Human error		2	0.033
			5	0.083
* The total number percentage of cases is greater 100%. This results from the fact that various studies addressed multiple limitations in their discussions.

## Sheet: Funding Sources
Table S4: Funding Sources for Included Sources of Evidence
Title	Sources
Automatic breast cancer cohort detection from social media for studying factors affecting patient-centered outcomes	Not Reported
JUST-KM at SemEval-2023 Task 7: Multi-evidence Natural Language Inference using Role-based Double Roberta-Large	Not Reported
Leveraging Large Language Models for Decision Support in Personalized Oncology	This project was supported by the Deutsche Forschungsgemeinschaft (No. RTG2424 CompCancer), the German Cancer Aid (Förderung onkologischer Spitzenzentren der deutschen Krebshilfe No. 70114014) and by the Innovation Committee of the Federal Joint Committee of Germany (Innovationsfonds des Gemeinsamen Bundesausschusses) under grant numbers 01VSF22041 (IntSim-Onko) and 01NVF20006 (DNPM).
Will I soon be out of my job? Quality and guideline conformity of ChatGPT therapy suggestions to patient inquiries with gynecologic symptoms in a palliative setting	The authors declare that no funds, grants, or other support were received concerning the preparation of this manuscript.
Developing prompts from large language model for extracting clinical information from pathology and ultrasound reports in breast cancer.	This work was supported by the National R&D Program for Cancer Control through the National Cancer Center (NCC) funded by the Ministry of Health & Welfare, Republic of Korea (No. HA22C0044) to Kyung Hwan Shin and the Ministry of Science and Information & Communication Technology (No. NRF-2022R1F1A106345712) to Bum-Sup Jang.
Conversational artificial intelligence (chatGPTTM) in the management of complex colorectal cancer patients: early experience	We report no conﬂict of interest, off-label or unapproved product use, or previously copyrighted materia
Feasibility and acceptability of ChatGPT generated radiology report summaries for cancer patients.	The author(s) received no financial support for the research, authorship, and/or publication of this article.
Can ChatGPT, an Artificial Intelligence Language Model, Provide Accurate and High-quality Patient Information on Prostate Cancer?.	Financial Disclosure: None
Evaluation of Oropharyngeal Cancer Information from Revolutionary Artificial Intelligence Chatbot	The authors have no funding, ﬁnancial relationships, or conﬂicts of interest to disclose.
How ChatGPT performs in Oral Medicine: The case of oral potentially malignant disorders	Acknowledgements: None
Revolutionizing Breast Cancer Care: AI-Enhanced Diagnosis and Patient History	The author(s) reported there is no funding associated with the work featured in this article.
Potential of ChatGPT and GPT-4 for Data Mining of Free-Text CT Reports on Lung Cancer.	Disclosures of conflicts of interest: M.A.F. Fellow of the Physician Scientist Pro- gram, Faculty of Medicine, University of Heidelberg. A.B. No relevant relationships. C.A.F. No relevant relationships. M.M. No relevant relationships. J.K. No relevant relationships. L.D. No relevant relationships. C.P.H. No relevant relationships. H.U.K. Grants to the institution from Philips, Siemens, and Boehri…
Current Strengths and Weaknesses of ChatGPT as a Resource for Radiation Oncology Patients and Providers	Disclosures: none.
Enhancing Triage Efficiency and Accuracy in Emergency Rooms for Patients with Metastatic Prostate Cancer: A Retrospective Analysis of Artificial Intelligence-Assisted Triage Using ChatGPT 4.0.	This research received no external funding.
Challenging ChatGPT 3.5 in Senology-An Assessment of Concordance with Breast Cancer Tumor Board Decision Making.	The authors declare that no funds, grants or other support were received during the preparation of this manuscript. Open access funding is provided by the Open Access Publishing Fund of Philipps-Universität Marburg with the support of the Deutsche Forschungsgemeinschaft (DFG, German Research Foundation). S.G. and N.G. were supported by the Clinician Scientist program (SUCCESS-program) of Philipps…
Potential of ChatGPT in facilitating research in radiation oncology?.	Dr. Andratschke reports personal fees from AstraZeneca, personal fees from Debiopharm, grants, personal fees and nonfinancial support from ViewRay, grants and personal fees from Brainlab, outside the submitted work. Dr. Tanadini-Lang reports that her husband works at Varian Medical Systems. The other authors report no conflicts of interest.
neuroGPT-X: Towards an Accountable Expert Opinion Tool for Vestibular Schwannoma	This research was not funded.
ChatGPT in glioma adjuvant therapy decision making: ready to assume the role of a doctor in the tumour board?.	The authors have not declared a specific grant for this research from any funding agency in the public, commercial or not-for- profit sectors
Use of ChatGPT, GPT-4, and Bard to Improve Readability of ChatGPT's Answers to Common Questions About Lung Cancer and Lung Cancer Screening	The authors declare that there are no disclosures relevant to the subject matter of this letter.
Appropriateness of Breast Cancer Prevention and Screening Recommendations Provided by ChatGPT.	Disclosures of conflicts of interest: H.L.H. No relevant relationships. E.B.A. No relevant relationships. M.B. Consultant for Lunit; expert panelist for 2nd. MD; member of Radiology editorial board. E.T.O. Research support from GE Healthcare. J.J. No relevant relationships. P.H.Y. University of Maryland Medical Center Innovation Challenge Award, Johns Hopkins Discovery Award, Johns Hopkins Malone…
Let's chat about cervical cancer: Assessing the accuracy of ChatGPT responses to cervical cancer questions	None.
Evaluating large language models on a highly-specialized topic, radiation oncology physics.	This research was supported by the National Cancer Institute (NCI) Career Developmental Award K25CA168984, President’s Discovery Translational Program of Mayo Clinic, the Fred C. and Katherine B. Andersen Foundation Translational Cancer Research Award, Arizona Biomedical Research Commission Investigator Award, the Lawrence W. and Marilyn W. Matteson Fund for Cancer Research, and the Kemper Marley…
Zero-shot information extraction from radiological reports using ChatGPT	This study was supported by the Beijing Natural Science Foundation (L222020) and the Key Research Project of Zhejiang Lab (2022PG0AC02).
Benchmarking ChatGPT-4 on a radiation oncology in-training exam and Red Journal Gray Zone cases: potentials and challenges for ai-assisted medical education and decision making in radiation oncology.	The authors declare no financial support was received for the research, authorship, and/or publication of this article.
Domain-adapted Large Language Models for Classifying Nuclear Medicine Reports	Supported by GE Healthcare. Disclosures of conflicts of interest: Z.H. NVIDIA gave an RTXA6000 GPU to author’s institution. C.L. No relevant relationships. J.H. No relevant relationships. S.Y.C. No relevant relationships. T.J.B. Institutional research agreement from GE HealthCare
Physician Assessment of ChatGPT and Bing Answers to American Cancer Society's Questions to Ask about Your Cancer	Not Reported
Can a Chatbot be Useful in Childhood Cancer Survivorship? Development of a Chatbot for Survivors of Childhood Cancer	This work was supported by the National Research Foundation of Korea (NRF) grant funded by the Korean government (MSIT) (No. NRF-2022R1F1A1074696), the Technology Innovation Program (or Industrial Strategic Technology Development Program-Source Technology Development and Commercialization of Digital Therapeutics) (20014967, Development of Digital Therapeutics for Depression from COVID19) funded b…
A Novel Approach: Evaluating ChatGPT's Utility for the Management of Thyroid Nodules.	The authors have declared that no competing interests exist.
Is ChatGPT accurate and reliable in answering questions regarding head and neck cancer?	The author(s) declare that no financial support was received for the research, authorship, and/or publication of this article.
Accuracy of ChatGPT in head and neck oncological board decisions: preliminary findings	None
Exploring the Role of Artificial Intelligence Chatbots in Preoperative Counseling for Head and Neck Cancer Surgery	None
CancerGPT for few shot drug pair synergy prediction using large pretrained language models	XJ is CPRIT Scholar in Cancer Research (RR180012), and he was supported in part by Christopher Sarofim Family Professorship, UT Stars award, UTHealth startup, the National Institute of Health (NIH) under award number R01AG066749, R01AG066749-03S1, R01LM013712 and U01TR002062, and the National Science Foundation (NSF) #2124789. YD is supported by NSF AI Center Grant (NSF 2019844), NSF-CSIRO (NSF 2…
ChatGPT on guidelines: Providing contextual knowledge to GPT allows it to provide advice on appropriate colonoscopy intervals	Declaration of conflict of interest: Damien Meng Yew Tan has been a consultant and speaker for Boston Scientiﬁc and Pentax Medical. All other authors have no relevant disclosures.
Evaluating ChatGPT as an adjunct for the multidisciplinary tumor board decision-making in primary breast cancer cases.	Funding Open Access funding enabled and organized by Projekt DEAL. The authors declare that no funds, grants, or other support were received during the preparation of this manuscript.
A Question-and-Answer System to Extract Data From Free-Text Oncological Pathology Reports (CancerBERT Network): Development Study	Conflicts of Interest: None declared.
Assessing ChatGPT's Ability to Reply to Queries Regarding Colon Cancer Screening Based on Multisociety Guidelines	The following authors have been supported by the National Institute of Diabetes and Digestive and Kidney Diseases T32 training grants; Dr Samiran Mukherjee (DK007066-49), Dr Claire Durkin (DK007740), Dr Amanda M PeBenito (DK007066- 49), Dr Nicole D Ferrante (DK007740) Dr Iboro C Umana (DK007066-49S1).This study has been supported by the The Willmott Family Fund for Endoscopic Innovation, Research…
How Well Do Artificial Intelligence Chatbots Respond to the Top Search Queries About Urological Malignancies?	Conflicts of interest: The authors have nothing to disclose.
Evaluation of ChatGPT and Google Bard Using Prompt Engineering in Cancer Screening Algorithms	The authors declare that they have no known competing financial interests or personal relationships that could have appeared to influence the work reported in this paper.
Predicting the Survival of Patients With Cancer From Their Initial Oncology Consultation Document Using Natural Language Processing	Conflict of Interest Disclosures: Dr Nunez reported receiving unrestricted grant funding from Pfizer Canada through the Pfizer Innovation Fund during the conduct of the study. Ms Leung reported receiving personal fees from AstraZeneca outside the submitted work. Dr Ho reported personal fees from AbbVie, Amgen Inc, Bayer AG, Bristol-Myers Squibb Company, Eisai Co Ltd, Janssen Pharmaceuticals, Jazz…
The Accuracy and Appropriateness of ChatGPT Responses on Nonmelanoma Skin Cancer Information Using Zero-Shot Chain of Thought Prompting.	BU is an employee of Mount Sinai and has received research funds (grants paid to the institution) from Incyte, Rapt Therapeutics, and Pfizer. He is also a consultant for Arcutis Biotherapeutics, Castle Biosciences, Fresenius Kabi, Pfizer, and Sanofi. JU is an employee of Mount Sinai and is a consultant for AbbVie, Castle Biosciences, Dermavant, Janssen, Menlo Therapeutics, Mitsubishi Tanabe Pharm…
BERTopic Modelling with P53 in Ovarian Cancer	Not Reported
A Conversational Agent for Early Detection of Neurotoxic Effects of Medications through Automated Intensive Observation	Not Reported
Extracting Thyroid Nodules Characteristics from Ultrasound Reports Using Transformer-based Natural Language Processing Methods	This study was partially supported by grants from the National Institutes of Health (NIH), National Institute on Aging, R56AG069880, a Patient-Centered Outcomes Research Institute® (PCORI®) Award (ME-2018C3-14754), and the UF Clinical and Translational Science Institute (UL1TR001427). This project was supported by the UF Informatics Institute (UFII) SEED Funds. NSO was supported by the National C…
How AI Responds to Common Lung Cancer Questions: ChatGPT versus Google Bard	Disclosures of conflicts of interest: A.A.R. No relevant relationships. N.T. No relevant relationships. G.H.J.K. No relevant relationships. C.H. No relevant relationships. F.A. No relevant relationships. A.B. No relevant relationships.
Evaluating GPT as an Adjunct for Radiologic Decision Making: GPT-4 Versus GPT-3.5 in a Breast Imaging Pilot.	The project described was supported in part by award Number T32GM144273 from the National Institute of General Medical Sciences. The content is solely the responsibility of the authors and does not necessarily represent the official views of the National Institute of General Medical Sciences or the National Institutes of Health.
PathologyBERT-Pre-trained Vs. A New Transformer Language Model for Pathology Domain	Not Reported
Capacity of ChatGPT to Identify Guideline-Based Treatments for Advanced Solid Tumors.	Payment/services info: All authors have declared that no financial support was received from any organization for the submitted work. Financial relationships: All authors have declared that they have no financial relationships at present or within the previous three years with any organizations that might have an interest in the submitted work. Other relationships: All authors have declared that …
A comparative study on the knowledge levels of artificial intelligence programs in diagnosing ophthalmic pathologies and intraocular tumors evaluated their superiority and potential utility.	The authors declare that no funds, grants, or other support were received during the preparation of this manuscript.
Risk stratification of thyroid nodules: Assessing the suitability of ChatGPT for text-based analysis	Not Reported
Using ChatGPT to Predict Cancer Predisposition Genes: A Promising Tool for Pediatric Oncologists.	Payment/services info: All authors have declared that no financial support was received from any organization for the submitted work. Financial relationships: All authors have declared that they have no financial relationships at present or within the previous three years with any organizations that might have an interest in the submitted work. Other relationships: All authors have declared that …
A tumor named entity recognition model based on pre-trained language model and attention mechanism	This work was supported by the Natural Science Foundations of China under Grant 61463050.
Automatic Personalized Impression Generation for PET Reports Using Large Language Models	We acknowledge funding support from Imaging and Radiology Oncology Core Rhode Island (U24CA180803), Biomarker, Imaging and Quality of Life Studies Funding Program (BIQSFP), NCTN Operations Center Grant U10CA180886, NCTN Statistics & Data Center Grant U10CA180899 and St. Baldrick's Foundation. Research reported in this publication was supported by the National Institute Of Biomedical Imaging And B…
Assessing ChatGPT responses to common patient queries regarding basal cell carcinoma	None
Extracting structured information from unstructured histopathology reports using generative pre-trained transformer 4 (GPT-4)	NK is supported by the German Federal Ministry of Health (DEEP LIVER, ZMVI1-2520DAT111) and the Max-Eder-Programme of the German Cancer Aid (grant #70113864), the German Federal Ministry of Education and Research (PEARL, 01KD2104C; CAMINO, 01EO2101; SWAG, 01KD2215A; TRANSFORM LIVER, 031L0312A; TANGERINE, 01KT2302 through ERA-NET Transcan), the German Academic Exchange Service (SECAI, 57616814), t…
Answering head and neck cancer questions: An assessment of ChatGPT responses	This research did not receive any specific grant from funding agencies in the public, commercial, or not-for-profit sectors.
Pilot applications of GPT-4 in radiation oncology: Summarizing patient symptom intake and targeted chatbot applications.	The authors declare that they have no known competing financial interests or personal relationships that could have appeared to influence the work reported in this paper.
ChatGPT in head and neck scientific writing: A precautionary anecdote.	None
CancerBERT: A cancer domain-specific language model for extracting breast cancer phenotypes from electronic health records	This work is partially supported by the National Center for Complementary and Integrative Health (NCCIH) under grant number R01AT009457 (to RZ); and the University of Minnesota Clinical and Translational Science Institute (CTSI), supported by the National Center for Advancing Translational Sciences under grant number UL1TR002494. The content is solely the responsibility of the authors and does no…
Exploring ChatGPT's Potential for Consultation, Recommendations and Report Diagnosis: Gastric Cancer and Gastroscopy Reports Case	The authors are thankful for the financial support from research grants by Guangzhou Development Zone Science and Technology (2021GH10, 2020GH10), research grant by the University of Macau (MYRG2022-00271-FST) and research grant by the Science and Technology Development Fund of Macau (0032/2022/A).
Can the ChatGPT and other Large Language Models with internet-connected database solve the questions and concerns of patient with prostate cancer?	This study is supported by the Rising-Star Program of Science and Technology Commission of Shanghai Municipality (21QA1411500), Natural Science Foundation of Science and Technology Commission of Shanghai (22ZR1478000), and the National Natural Science Foundation of China (82272905). The funding source had no role in study design, data collection and analysis, decision to publish, or preparation o…

## Sheet: Evaluation-Detailed Analysis
Table S5: Detailed analysis of evaluation measures
Title	Study ID	Diagnostic Accuracy-related (requires a comparator)	Accuracy/Aggrement on a continuum/custom scale	Additional output characteristics based on a validated scoring system	Additional output characteristics or a customized scoring system involving additional characteristics (Model comparison also added)	Resource Utilization	Reported inter-rater agreement/reliability/variability
Automatic breast cancer cohort detection from social media for studying factors affecting patient-centered outcomes	Al-Garadi 2020	Precision, recall, F1 score	No	No	Error cause analysis, association of training set size and performance, verification of past tweets for identifying relevant factors	No	Yes
JUST-KM at SemEval-2023 Task 7: Multi-evidence Natural Language Inference using Role-based Double Roberta-Large	Alissa 2023	F1 score	No	No	Model comparison	No	No
Leveraging Large Language Models for Decision Support in Personalized Oncology	Benary 2023	Precision, recall, F1 score	No	No	Count of treatment options, recognized as generated by an LLM, usefulness of an option in clinical decision making, uniqueness of a treatment option, Model comparison	No	No
Will I soon be out of my job? Quality and guideline conformity of ChatGPT therapy suggestions to patient inquiries with gynecologic symptoms in a palliative setting	Braun 2023	No	Conformity with guideline (Likert scale 1 - 5)	No	Assessment of evidence in the treatment proposal (scale 1 - 5), Applicability (scale 1 - 10)	No	No
Developing prompts from large language model for extracting clinical information from pathology and ultrasound reports in breast cancer.	Choi 2023	Overall accuracy	No	No	Comparison of time spent and cost spent among manual, LLM-assisted manual, and LLM approaches	Comparison of time spent and cost spent among manual, LLM-assisted manual, and LLM approaches	No
Conversational artificial intelligence (chatGPTTM) in the management of complex colorectal cancer patients: early experience	Choo 2023	Accuracy in the form of concordance (one first four options align with that of tumor board)	No	No	Level of concordance, analysis of discordance	No	No
Feasibility and acceptability of ChatGPT generated radiology report summaries for cancer patients.	Chung 2023	No	Factual correctness (Likert-type scale 1 - 5)	Readability-related (Flesch-Kincaid Grade Level)	Word count and ease of understanding, completeness, potential for harm, overall quality, and likelihood they would send the report to a patient (scale 1 -5)	No	No
Can ChatGPT, an Artificial Intelligence Language Model, Provide Accurate and High-quality Patient Information on Prostate Cancer?.	Coskun 2023	F1, precision, recall, cosine similarity	No	No	General Quality Score ( accuracy, use of lay language, flow of information, usefulness of in formation and empathy)	No	Yes
Evaluation of Oropharyngeal Cancer Information from Revolutionary Artificial Intelligence Chatbot	Davis 2023	No	Accuracy (Likert scale 1 - 5)	Readability-related (Flesch Reading Ease, Flesch–Kincaid Reading Grade Level)	Comprehensiveness and Similarity to a physician's response (scale 1 -5)	No	No
How ChatGPT performs in Oral Medicine: The case of oral potentially malignant disorders	Diniz-Freitas 2023	No	No	No	Scoring system on Accuracy and sufficiency (score 1:4), Detailed analysis on the authenticity of references included in the response	No	No
Revolutionizing Breast Cancer Care: AI-Enhanced Diagnosis and Patient History	Fathima 2023	No	No	No	No	No	No
Potential of ChatGPT and GPT-4 for Data Mining of Free-Text CT Reports on Lung Cancer.	Fink 2023	Sensitivity, specificity, accuracy	No	No	Oncologic reasoning and confabulations, Model comparison	No	Yes
Current Strengths and Weaknesses of ChatGPT as a Resource for Radiation Oncology Patients and Providers	Floyd 2023	No	No	No	Correctness and comprehensiveness, Detailed analysis on the authenticity of references included in the response	No	No
Enhancing Triage Efficiency and Accuracy in Emergency Rooms for Patients with Metastatic Prostate Cancer: A Retrospective Analysis of Artificial Intelligence-Assisted Triage Using ChatGPT 4.0.	Gebrael 2023	Sensitivity and specificity w.r.t actual event	No	No	Comprehensiveness of diagnoses; Medical decision making complexity; Predictive value of Emergency Severity Index generated by AI	No	No
Challenging ChatGPT 3.5 in Senology-An Assessment of Concordance with Breast Cancer Tumor Board Decision Making.	Griewing 2023	Concordance	No	No	Treatment recommendation frequency	No	No
Potential of ChatGPT in facilitating research in radiation oncology?.	Guckenberger 2023	No	No	No	Scale-based scoring scheme for seven tasks	No	No
neuroGPT-X: toward a clinic-ready large language model	Guo 2023	Agreement with consensus statement	Accuracy (Likert scale 0 -4)	No	Thematic analysis on embeddings; coherence, thoroughness, relevance, overall rating (Likert scale 0-4); generator of the response (expert/gpt); overall satisfaction, self-assessment of clinical utility, perceived value, likelihood of recommendation to colleagues (Likert scale 0 -4) value; thoughts and comments (open-ended); Model Comparison	Reponse speed	Yes
ChatGPT in glioma adjuvant therapy decision making: ready to assume the role of a doctor in the tumour board?.	Haemmerli 2023	No	Agreement with experts (scale 0 - 10)	No	No	No	Yes
Use of ChatGPT, GPT-4, and Bard to Improve Readability of ChatGPT's Answers to Common Questions About Lung Cancer and Lung Cancer Screening	Haver 2023-1	No	No	Readability-related (Flesch Reading Ease scale, Flesch-Kincaid Grade Level, Gunning-Fog Index, Coleman-Liau Index, Automated Readability Index, and Simple Measure of Gobbledygook)	Appropriateness (binary), Model Comparison	No	No
Appropriateness of Breast Cancer Prevention and Screening Recommendations Provided by ChatGPT.	Haver 2023-2	No	No	No	Appropriateness (3-point scale)	No	No
Let's chat about cervical cancer: Assessing the accuracy of ChatGPT responses to cervical cancer questions	Hermann 2023	No	No	No	Correctness and comprehensiveness together	No	Yes
Evaluating large language models on a highly-specialized topic, radiation oncology physics.	Holmes 2023	Accuracy	No	No	Consistency and confidence in answers, Deductive reasoning evaluation, comparison with medical physicists (experts) and non-experts	No	No
Zero-shot information extraction from radiological reports using ChatGPT	Hu 2024	Accuracy, precision, recall, f1 score	No	No	Effect of adding medical knowledge in prompts	No	No
Benchmarking ChatGPT-4 on a radiation oncology in-training exam and Red Journal Gray Zone cases: potentials and challenges for ai-assisted medical education and decision making in radiation oncology.	Huang 2023	Accuracy	Correctness ( Likert scale 1-4)	No	Identification of strong and weak areas (domain and clinical care) on exam questions; comprehensiveness, presence of novel aspects, and presence of hallucinations on Red journal gray zone cases, Model Comparison	No	No
Domain-adapted Large Language Models for Classifying Nuclear Medicine Reports	Huemann 2023	Five-class accuracy	No	No	Model comparison and effect of multimodality	No	No
Physician Assessment of ChatGPT and Bing Answers to American Cancer Society's Questions to Ask about Your Cancer	Janopaul-Naylor 2024	No	No	Quality (DISCERN score)	Shortcomings (ordinal scale: 1-5), Model Comparison	No	No
Can a Chatbot be Useful in Childhood Cancer Survivorship? Development of a Chatbot for Survivors of Childhood Cancer	Kim 2023	Recall, Cosine similarity, Mean reciprocal rank	No	Empathy scores (EPITOME framework)	Model comparison	No	No
A Novel Approach: Evaluating ChatGPT's Utility for the Management of Thyroid Nodules.	Koroglu 2023	No	Correctness for cases and patient cases (separate Likert-type scales: 1-7)	No	Reliability, Safety, Usability (Likert-type scale: 1-7)	No	Yes
Is ChatGPT accurate and reliable in answering questions regarding head and neck cancer?	Kuscu 2023	No	No	No	Grading scale for correctness, comprehensiveness, and relevance ; Reproducibility	No	Yes
Accuracy of ChatGPT in head and neck oncological board decisions: preliminary findings	Lechien 2023	No	No	Performance of AI Chatbots in ear, nose, and throat conditions (Artificial Intelligence Performance Instrument - AIPI)	Stability of responses	No	No
Exploring the Role of Artificial Intelligence Chatbots in Preoperative Counseling for Head and Neck Cancer Surgery	Lee 2023	No	Accuracy (scale: 1- 10)	No	Thoroughness (scale: 1-10), Number of medical errors, surgeon's choice between web-based and ChatGPT-generated excerpt	No	Yes
CancerGPT for few shot drug pair synergy prediction using large pretrained language models	Li 2024	AUROC, AUPRC	No	No	Model comparison, Fact checking of reference	No	No
ChatGPT on guidelines: Providing contextual knowledge to GPT allows it to provide advice on appropriate colonoscopy intervals	Lim 2023	No	No	No	Scoring system evaluating correctness of responses and hallucinations	No	No
Evaluating ChatGPT as an adjunct for the multidisciplinary tumor board decision-making in primary breast cancer cases.	Lukac 2023	No	No	No	Scoring System evaluating correctness	No	No
A Question-and-Answer System to Extract Data From Free-Text Oncological Pathology Reports (CancerBERT Network): Development Study	Mitchell 2022	F1 score , exact match, top-N accuracy in individual-level and group-level site and histology	No	No	Model comparison, Effect of removing infrequently ocurring codes	No	No
Assessing ChatGPT's Ability to Reply to Queries Regarding Colon Cancer Screening Based on Multisociety Guidelines	Mukherjee 2023	No	No	No	Addressing the query and accuracy (scale 1 -5), Usability by patients	No	Yes
How Well Do Artificial Intelligence Chatbots Respond to the Top Search Queries About Urological Malignancies?	Musheyev 2024	No	No	Quality (DISCERN), Understandability (PEMAT-P), Readbility (Flesch-Kincaid test)	Misinformation (Likert scale: 1-5), Model Comparison	No	Yes
Evaluation of ChatGPT and Google Bard Using Prompt Engineering in Cancer Screening Algorithms	Nguyen 2023	No	No	No	Scoring rubric on appropriateness, model comparison	No	No
Predicting the Survival of Patients With Cancer From Their Initial Oncology Consultation Document Using Natural Language Processing	Nunez 2023	Accuracy, balanced accuracy, AUC, F1, score, sensitivity, specificity	No	No	Model comparison, Model interpretability	No	No
The Accuracy and Appropriateness of ChatGPT Responses on Nonmelanoma Skin Cancer Information Using Zero-Shot Chain of Thought Prompting.	O'Hagan 2023	No	Accuracy (scale: 1-5)	No	Appropriateness (binary), Effect of prompts	No	No
BERTopic Modelling with P53 in Ovarian Cancer	Oveh 2022	No	No	No	Cluster interpretation	No	No
A Conversational Agent for Early Detection of Neurotoxic Effects of Medications through Automated Intensive Observation	Pakhomov 2024	No	No	No	Sensibility (scale 1-5)	Latency (scale 1-5)	No
Extracting Thyroid Nodules Characteristics from Ultrasound Reports Using Transformer-based Natural Language Processing Methods	Pathak 2023	Precision, recall and F1 score	No	No	Model comparison	No	No
How AI Responds to Common Lung Cancer Questions: ChatGPT versus Google Bard	Rahsepar 2023	Accuracy	No	No	Model comparison, Consistency across three runs	No	No
Evaluating GPT as an Adjunct for Radiologic Decision Making: GPT-4 Versus GPT-3.5 in a Breast Imaging Pilot.	Rao 2023	Accuracy (proportion of correct responses)	No	No	Scoring rubric on appropriateness, model comparison	No	No
PathologyBERT-Pre-trained Vs. A New Transformer Language Model for Pathology Domain	Santos 2022	Accuracy, precision, recall, F1 score	No	No	Model comparison, Masked language prediction accuracy for different breast cancer groups	No	No
Capacity of ChatGPT to Identify Guideline-Based Treatments for Advanced Solid Tumors.	Schulte 2023	No	No	No	Valid Therapy Quotient (VTQ)	No	No
A comparative study on the knowledge levels of artificial intelligence programs in diagnosing ophthalmic pathologies and intraocular tumors evaluated their superiority and potential utility.	Sensoy 2023	Accuracy (proportion of correct responses)	No	No	Model comparison	No	No
Risk stratification of thyroid nodules: Assessing the suitability of ChatGPT for text-based analysis	Sievert 2023	Accuracy, Sensitivity, Specificity	No	No	Reproducibility in multiple runs	No	Yes
Using ChatGPT to Predict Cancer Predisposition Genes: A Promising Tool for Pediatric Oncologists.	Sultan 2023	Accuracy	No	No	Comparison between input sources	No	No
A tumor named entity recognition model based on pre-trained language model and attention mechanism	Tao 2020	Recall, precision, F1 Score	No	No	Effect of adding layers, Model comparison, error type analysis	No	No
Automatic Personalized Impression Generation for PET Reports Using Large Language Models	Tie 2023	Five-class accuracy, ROUGE, ROUGE-WE, BLEU, CHRF, METEOR, CIDEr, BERTScore, RadGraph, BARTScore, MoverScore, PRISM,S3, SummaQA, BLANC, SUPERT	No	Quality (UniEval)	Model Comparison, Six quality dimensions (Likert scale: 1-5), Physician Style Encoding	No	Yes
Assessing ChatGPT responses to common patient queries regarding basal cell carcinoma	Trager 2023	No	No	No	Appropriateness (binary), significance of inaccurate response	No	No
Extracting structured information from unstructured histopathology reports using generative pre-trained transformer 4 (GPT-4)	Truhn 2023	Accuracy	No	No	Relevance of template proposed by the model	No	No
Answering head and neck cancer questions: An assessment of ChatGPT responses	Wei 2024	No	No	Readability (Flesch-Kincaid grade-level score, Flesch Reading Ease score), Quality (Ensuring Quality Information for Patients -EQIP)	Quality (Likert Scale: 1-5),	No	Yes
Pilot applications of GPT-4 in radiation oncology: Summarizing patient symptom intake and targeted chatbot applications.	Wu 2024	No	Accuracy (numerical scale 1 - 10)	No	Likelihood for adoption (Likert scale 1-10), comparison of two methods	Estimated time saved	No
ChatGPT in head and neck scientific writing: A precautionary anecdote.	Wu 2023	Accuracy	No	No	Topic-based analysis of accuracy	No	Yes
CancerBERT: A cancer domain-specific language model for extracting breast cancer phenotypes from electronic health records	Zhou 2022	F1 score	No	No	Model comparison, Comparison of the LLMs vocabularies and their embeddings	No	No
Exploring ChatGPT's Potential for Consultation, Recommendations and Report Diagnosis: Gastric Cancer and Gastroscopy Reports Case	Zhou 2023	No	No	No	Scoring system for appropriateness and consistency, error-correction ability, Model comparison	No	No
Can the ChatGPT and other Large Language Models with internet-connected database solve the questions and concerns of patient with prostate cancer?	Zhu 2023	No	Accuracy (Likert scale: 3 point)	No	Comprehensiveness, patient readability, humanistic care (5-point Likert scale) and stability, Model comparison	No	No
